# Supplementary material for: PARP‐1 regulates DNA repair factor availability
Source: EMBO Mol Med. 2018 Nov 22;10(12):e8816. doi: 10.15252/emmm.201708816 (PMC6284389; doi:10.15252/emmm.201708816)
Supplement: Supplementary file 2 — Dataset EV1 [file EMMM-10-e8816-s002.xlsx]

## Sheet: Sheet1
DATASET EV1: Genes significantly (p<0.05, >1.5 fold-change) up- or down-regulated v. comparator (details in sheet 2)
LNCaP	LNCaP		C4-2
DHT v. EtOH (1nM dihydrotestosterone v. ethanol vehicle)	PARPi->DHT v. DHT (2.5uM veliparib->1nM dihydrotestosterone v. ethanol vehicle)		PARPi v. Vehicle (2.5uM veliparib v. DMSO vehicle)
1.5 fold change or greater	1.5 fold change or greater		1.5 fold change or greater
ABCG2	ADPRHL2		AADAT
ABP1	AGAP9|AGAP10		ABCA1
AKAP9	AGAP9|AGAP10		ABCB6|ATG9A
ALDH1B1	AGAP9|AGAP10		ABCB7
ANKRD20A2|ANKRD20A3|ANKRD20A4|ANKRD20A1|ANKRD20A8P	AGAP9|AGAP10		ABCC4
ANKRD20A3|ANKRD20A2|ANKRD20A1|ANKRD20A4|ANKRD20A5P|ANKRD20A7P	AGAP9|AGAP10		ABHD16A
ANLN	AGPAT5		ABHD16A
ANTXR1	ANGPTL4		ABHD16A
ARHGAP11A	ANKRD20A2|ANKRD20A3|ANKRD20A4|ANKRD20A1|ANKRD20A8P		ABHD16A
ARHGAP11B|LOC100288637	ANLN		ABHD16A
ARID2	ARHGAP11A		ABHD16A
ARMC12	ASF1B		ABHD16A|LY6G6E
ASF1B	ASPM		ABL2
ASPHD2	ATAD2		ACAA2
ASPM	AURKA		ACADL
ATAD2	AURKB		ACAP1
ATAD5	AZGP1		ACOT8
AURKA	BDH1		ACOX1
AURKB	BIRC5		ACP2
AZGP1	BLM		ACPP
BIRC5	BOP1		ACSL1
BLM	BRCA1|LOC100505899		ACSL3
BRCA1|LOC100505899	BRD2		ACTN2
BRIP1	BRIP1		ACTR3B
BUB1B|PAK6	BUB1		ACYP2
BUB3	BUB1B|PAK6		ADAM6
C11orf82	C11orf82		ADAM9
C11orf92	C15orf23		ADAMTS1
C15orf23	C15orf42		ADAMTS17
C15orf42	C17orf53		ADCK1
C17orf50	C18orf54		ADCY1
C17orf56	C19orf48		ADCY7
C18orf54	C1orf213		ADD3
C19orf44	C4orf46		ADH4
C19orf47	C5orf34		ADPGK-AS1
C19orf48	C6orf136		ADRA2A
C1orf116	C6orf136		ADRB2
C1orf135	C6orf136		AEN
C2orf74|KIAA1841	C6orf136		AGPAT5
C4orf46	C6orf136		AGR2
C6orf211	C6orf136		AHCTF1
C9orf142	C6orf136		AHCYL2
CASC5	C9orf106		AIDA
CCDC107	C9orf142		AIM1
CCDC15	CASC5		AK1
CCNA2	CCNA2		AKAP1
CCNB1	CCNB1		AKD1
CCNB2	CCNB2		ALCAM
CCNE2	CDC20		ALDH1A1
CD320	CDC25A		ALDH2
CDC20	CDC45		ALDH5A1
CDC25A	CDC6		ALS2CR8
CDC25C	CDC7		AMBRA1
CDC45	CDCA2		ANK3
CDC6	CDCA3		ANKH
CDC7	CDCA4		ANKRD12
CDCA2	CDCA5|LOC256676		ANKRD13B
CDCA3	CDCA8		ANKRD16
CDCA4	CDK1		ANKRD20A1
CDCA5|LOC256676	CDK2		ANKRD20A2|ANKRD20A3|ANKRD20A4|ANKRD20A1|ANKRD20A8P
CDCA8	CDKN3		ANKRD20A3|ANKRD20A2|ANKRD20A1|ANKRD20A4|ANKRD20A5P|ANKRD20A7P
CDK1	CENPA|C2orf18		ANKRD20A9P
CDK2	CENPE		ANKRD46|GAPDHP62
CDKN2C	CENPF		ANKRD60
CDKN3	CENPJ		ANKS1B
CENPA|C2orf18	CENPK		ANLN
CENPE	CENPL		AP2A2
CENPF	CENPM		AP2M1
CENPI	CENPN		API5
CENPK	CENPO		APOBEC3A|APOBEC3A_B|APOBEC3B
CENPL	CENPP		APPL2
CENPM	CENPQ		AQP11
CENPN	CENPW		ARFGEF1
CENPO	CEP128		ARHGAP11B|LOC100288637
CENPP	CEP55		ARHGAP28
CENPW	CHAF1A		ARHGAP29
CEP128	CHEK2		ARHGAP30
CEP350	CHTF18		ARHGAP32
CEP55	CKAP2L		ARHGAP36
CHAF1B	CKS1B		ARHGEF26-AS1
CHEK2	CKS2		ARHGEF7
CHRNA2	CLDN12|CDK14		ARID1B
CHRNA5	CLSPN		ARIH2
CISD3	CMTM1|CKLF-CMTM1		ARMCX6
CIT|MIR1178	CSE1L		ARRDC1
CKAP2L	CSMD1		ARRDC2
CKS1B	DCK|MOB1B		ARRDC4
CLEC7A	DCLRE1B		ARSD
CLSPN	DEPDC1		ARSD-AS1
CMTM1|CKLF-CMTM1	DEPDC1B		ASAP1-IT1
COL5A2	DIAPH3		ASCC1
COMTD1	DIAPH3-AS1		ASF1B
CSE1L	DLGAP5		ASH1L-AS1
CYP4F11	DNMT1		ASPM
DBF4	DSCC1		ATAD2
DCDC5|DCDC1	DTL		ATAD2B
DCK|MOB1B	DTYMK		ATAT1
DCLRE1B	E2F1		ATAT1
DDX39A	E2F7		ATAT1
DENND1B	E2F8		ATAT1
DEPDC1	ECE2		ATAT1
DEPDC1B	EIF4EBP1		ATAT1
DHCR24	ELOVL6		ATAT1
DIAPH3	ELOVL7		ATF6B|TNXB
DLGAP5	EMP2		ATG3
DNMT1	ERVMER34-1		ATP2B1
DSCC1	ESCO2		ATP5S
DSN1	EXO1		ATP6V1H
DTL	FAM111B		ATRN
DTYMK	FAM57A		ATRX
DUT	FAM72D		ATXN1L
E2F1	FAM83D		AURKB
E2F7	FANCD2		AUTS2
E2F8	FANCG		AZGP1P1
EBP	FANCI		B4GALT4-AS1
ECE2	FBXO5		B9D1
ECT2	FEN1		BAD
EMP2	FIGLA		BARD1
ESCO2	FIGNL1		BAZ2B
EXO1	FLJ39534		BBIP1|LOC100130175
EZH2	FUK		BBS5
FADS1|MIR1908	GAL		BCAS3
FAM111B	GAS2L3		BHLHB9
FAM72C	GCNT7		BID
FAM72D	GEMIN4		BIRC3
FAM83D	GEN1		BMP2K
FANCA	GGH		BMP6
FANCD2	GINS1		BMPR1B
FANCG	GINS2		BRD2
FANCI	GMNN		BRF1
FBXO5	GOLGA6L10|GOLGA6L4|GOLGA6L3|GOLGA6L9|GOLGA6L5|LOC643696		BROX
FEN1	GOLGA6L10|GOLGA6L4|LOC643696|GOLGA6L3|GOLGA6L5|GOLGA6L9		BSND
FGF13	GOLGA6L4|GOLGA6L9|GOLGA6L3|LOC643696|GOLGA6L5|GOLGA6L10		BTBD10
FIGNL1	GOLGA6L5|GOLGA6L3|GOLGA6L10|GOLGA6L9|GOLGA6L4|LOC643696		BTG3
FLJ35816	GOLGA6L9|GOLGA6L4|GOLGA6L3|GOLGA6L5|GOLGA6L10|LOC643696		BTNL2
FLJ44006	GOLGA8A|GOLGA8B|LOC100508892		BUB1B|PAK6
GAL	GOLGA8C|GOLGA8E|GOLGA8F|GOLGA8G|GOLGA8DP		BZW2
GAS2L3	GOLGA8F|GOLGA8G|GOLGA8C|GOLGA8E|GOLGA8DP		C10orf118|MIR2110
GEMIN4	GOLGA8G|GOLGA8F|GOLGA8C|GOLGA8E|GOLGA8DP		C10orf137
GINS1	GPR63		C11orf1
GINS2	GPR98		C11orf35
GINS4	GPSM2		C11orf67
GNMT	H2AFX		C11orf67
GOLGA6L10|GOLGA6L4|LOC643696|GOLGA6L3|GOLGA6L5|GOLGA6L9	HAUS1		C11orf71
GOLGA6L4|GOLGA6L9|GOLGA6L3|LOC643696|GOLGA6L5|GOLGA6L10	HAUS8		C11orf74
GOLGB1	HELLS		C11orf80
GORASP1	HIST1H1B		C11orf82
GPR98	HIST1H2AH|HIST1H2AG|HIST1H2AM|HIST1H2AL|HIST1H2AK|HIST1H2AI		C11orf85
GSG2	HIST1H2BM		C11orf93
GUSBP4	HIST1H3B|HIST1H3F|HIST1H3H|HIST1H3J|HIST1H3G|HIST1H3I|HIST1H3E|HIST1H3C|HIST1H3D|HIST1H3A		C11orf95
H2AFX	HIST2H4B|HIST4H4|HIST2H4A|HIST1H4L|HIST1H4E|HIST1H4B|HIST1H4H|HIST1H4C|HIST1H4J|HIST1H4K|HIST1H4F|HIST1H4D|HIST1H4A|HIST1H4I		C14orf93
HAUS1	HJURP		C15orf42
HELLS	HMGB2		C15orf53
HERC2P7	HMMR		C15orf54
HIRIP3	IGFBP3		C15orf61
HIST1H1B	IL1RN		C16orf45
HIST1H1E	INPP4B		C16orf58
HIST1H2AH|HIST1H2AG|HIST1H2AM|HIST1H2AL|HIST1H2AK|HIST1H2AI	INSIG1		C19orf48
HIST1H2AI|HIST1H2AH|HIST1H2AG|HIST1H2AM|HIST1H2AL|HIST1H2AK	IQGAP3		C19orf81
HIST1H2AM|HIST1H2AH|HIST1H2AG|HIST1H2AL|HIST1H2AK|HIST1H2AI	KCNMA1		C1orf159
HIST1H2BC|HIST1H2BI|HIST1H2BE|HIST1H2BF|HIST1H2BG	KCNU1		C1orf50|LOC100129924
HIST1H2BD	KIAA0101		C1orf53
HIST1H2BM	KIAA1377		C1QTNF3-AMACR
HIST1H2BO	KIAA1524		C1QTNF6
HIST1H3B|HIST1H3F|HIST1H3H|HIST1H3J|HIST1H3G|HIST1H3I|HIST1H3E|HIST1H3C|HIST1H3D|HIST1H3A	KIF11		C1RL
HIST1H3I|HIST1H3F|HIST1H3B|HIST1H3H|HIST1H3J|HIST1H3G|HIST1H3E|HIST1H3C|HIST1H3D|HIST1H3A	KIF14		C20orf194
HIST1H3J|HIST1H3F|HIST1H3B|HIST1H3H|HIST1H3G|HIST1H3I|HIST1H3E|HIST1H3C|HIST1H3D|HIST1H3A	KIF15		C20orf3
HIST2H2AB	KIF20A		C21orf119
HIST2H3D|HIST2H3A|HIST2H3C	KIF20B		C21orf88
HIST2H3D|HIST2H3A|HIST2H3C	KIF22		C2orf15|MRPL30
HIST2H4B|HIST4H4|HIST2H4A|HIST1H4L|HIST1H4E|HIST1H4B|HIST1H4H|HIST1H4C|HIST1H4J|HIST1H4K|HIST1H4F|HIST1H4D|HIST1H4A|HIST1H4I	KIF23		C2orf43
HJURP	KIF24		C2orf57
HMGB2	KIF2C		C2orf72
HMMR	KIF4A		C2orf80
IMPA2	KIFC1		C3orf17
INSIG1	KIFC1		C4orf34
IQGAP3	KIFC1		C5orf42
KALRN	KLHL25		C6orf1
KBTBD3	KLK2		C6orf70
KCNMA1	KLK3		C7orf63
KCNN2	KLK4		C7orf73|SLC13A4|LOC100508939|LOC100289196
KIAA0101	KLKP1		C9orf152
KIAA1524	KNTC1		C9orf9
KIF11	KPNA2		CACFD1
KIF14	LOC100287042		CACNB3
KIF15	LOC100505666		CALCOCO1
KIF20A	LOC100506234		CAMK2N1
KIF23	LOC100506591		CAPN10
KIF24	LOC100507118		CASC5
KIFC1	LOC100507424|ITFG2		CASQ1
KIFC1	LOC255130		CASZ1
KIFC1	LOC284628		CBFA2T2
KLHL24	LOC338651		CBLN2
KLK2	LOC643401		CBR3-AS1
KLK3	LOC646214		CC2D2A
KLK4	LOC728613		CCDC113
KLKP1	LOC729737|LOC100653348|LOC100506347|LOC100506479|LOC100289306|LOC100287894|FLJ45445|LOC100288102|LOC731275|LOC100134822		CCDC14
KNTC1	LOC81691		CCDC144A
KPNA2	LRP11		CCDC26
LCTL	LRR1		CCDC28A
LGALS4	MAD2L1		CCDC28B
LINC00328	MALAT1		CCDC53
LOC100129233	MARCH3		CCDC59
LOC100133669	MCM10		CCDC66
LOC100272216	MCM2		CCDC80
LOC100272217	MCM3		CCDC83
LOC100287042	MCM4		CCDC87
LOC100505666	MCM5		CCL2
LOC100507118	MCM6		CCNF
LOC100507424|ITFG2	MCM7		CD24
LOC338651	MELK		CD2BP2
LOC727803	MIR29C		CDC25A
LOC729737|LOC100653348|LOC100506347|LOC100506479|LOC100289306|LOC100287894|FLJ45445|LOC100288102|LOC731275|LOC100134822	MIR3156-3|MIR3156-2		CDC45
LOC81691	MIS18A		CDC6
LRR1	MKI67		CDC7
MAD2L1	MLF1IP		CDCA7
MAN1A1	MNT		CDH3
MAPK15	MST1		CDK11A|CDK11B
MAST4	MTERFD1		CDK5
MAST4-IT1	MUTYH		CDK6
MCM10	MYBL1|LOC645895		CDK8
MCM3	MYO1B		CDKL5
MCM4	NCAPD2		CDKN1A
MCM5	NCAPD3		CEACAM21
MCM6	NCAPG		CENPF
MCM7	NCAPG2		CENPK
MELK	NCAPH		CENPN
MEN1	NDC80		CENPO
MIPOL1	NEIL3		CEP170|CEP170P1
MIR3692	NEK2		CEP290
MIR563	NETO2		CEP41
MIR644A	NKX3-1		CEP55
MIS18A	NR2C2AP		CEP89
MKI67	NRM		CFL2
MLF1IP	NRM		CHAF1A
MMACHC	NRM		CHCHD5
MND1	NRM		CHD7
MNS1	NRM		CHEK1
MORN3	NRM		CHIC1
MPV17L2	NRM		CHKB-CPT1B
MRPL17	NT5DC3		CHML
MYBBP1A	NTS		CHPF
MYBL1|LOC645895	NUF2		CHST1
MYBL2	NUSAP1		CIR1
MYCL1	OIP5		CKM
MYLK	ORAI1		CKS1B
MYO1B	ORC6		CLDN12|CDK14
NAALADL2-AS3	PAK1IP1		CLDN14
NAIP|LOC100509323	PARPBP		CLDN18
NCAPD2	PBK		CLDN25
NCAPD3	PCNA		CLEC7A
NCAPG	PCNA-AS1		CLGN
NCAPH	PDSS1		CLMN
NDC80	PDXP|SH3BP1		CLN8
NEBL	PHF19		CLUL1
NEIL3	PKMYT1		CLYBL
NEK2	PLA2G7		CMBL
NETO2	PLK1		CNGB1
NKX3-1	PLK4		CNKSR1
NOL6	PMAIP1		CNKSR2
NOP56|SNORD86|MIR1292|SNORD110|SNORD57	PNMA6D|PNMA6A|PNMA6C		CNKSR3
NR2C2AP	PNP		COG1
NRM	POC1A		COL6A1
NRM	POLA1		COL7A1
NRM	POLA2		COPG2
NRM	POLD3		COX7A1
NRM	POLQ		CPD
NRM	PRC1		CPE
NRM	PRIM1		CPNE3
NT5DC2	PRIM2|LOC100653079		CPT2
NT5DC3	PRR11		CREBRF
NTS	PSMC3IP		CROT
NUF2	PYCRL		CRSP8P
NUSAP1	RAD51		CRTC1
NXT1	RAD51AP1		CRTC2
OIP5	RAD54B|FSBP		CRYL1
ORC6	RAD54L		CSAD
PARD6G-AS1	REEP4		CSDA
PARPBP	RFC3		CSMD1
PBK	RFC4		CSTA
PCNA	RMI2		CTNS
PCNA-AS1	RNASEH1|LOC100506014		CTPS1
PDSS1	RNASEH2A		CTSA
PI4K2B|LOC285540	RPP30		CTTNBP2NL|LOC100129406
PKMYT1	RPUSD1		CUEDC1
PLA2G2A	RRM1		CUEDC2
PLK1	RRM2		CUL7
PLK4	SASS6		CXCR7
PMCHL2	SEMA3F		CYB5D2
PMS2CL	SGOL1		CYB5RL
PNP	SGOL1-AS1		CYBRD1
POC1A	SHCBP1		CYP11A1
POLA1	SI		CYP20A1
POLA2	SKA1		CYP4X1
POLD3	SKA3		DAZAP1
POLE3	SLC25A15|MIR621		DCDC2B
POLG	SLIT1|ARHGAP19-SLIT1		DCP1B
POLQ	SMC2		DDAH2
PPIAL4A|PPIAL4C|PPIAL4B	SNORD102|SNORA27|RPL21		DDAH2
PPIF	SNORD116-14		DDAH2
PPIL6	SNORD116-2|SNORD116-6		DDAH2
PRC1	SNORD116-6|SNORD116-2		DDB1
PRIM1	SPAG5|SGK494		DDC
PRIM2|LOC100653079	SPC25		DDR1-AS1|TIGD1L
PRR11	STAMBPL1		DDR1-AS1|TIGD1L
PSMC3IP	STIL		DDR1-AS1|TIGD1L
PSRC1	TACC3		DDR1-AS1|TIGD1L
RAD18	TBC1D2		DDX21
RAD51	TBL1XR1-AS1		DECR1
RAD51AP1	TEX30		DEFB109P1|DEFB109P1B
RAD54B|FSBP	TGFB3		DEGS1
RAD54L	TIMM8A		DEGS2
RBM11	TMEM194A		DENND1B
REEP4	TMEM97		DEPDC1B
RFC3	TMPO		DET1
RFC4	TMPO-AS1		DGKE
RMI1	TMPRSS2		DGKH
RMI2	TOP2A		DHRS1
RNASEH2A	TP53TG1		DHRS13
RPA2	TPX2		DIAPH3
RRM1	TRIM49L1|TRIM49DP		DIP2B
RRM2	TRIM49L1|TRIM49DP		DIP2C
RSPH1	TRIP13		DLG4
RTKN2	TROAP		DLGAP5
SAMD12	TTK		DMAP1
SGOL1-AS1	TTR		DMXL1
SGOL2	TUBG1		DNAH2
SHCBP1	TYMS		DNAH5
SI	UBE2C		DNAJC4
SKA1	UBE2S		DNAJC9-AS1|C10orf103
SKA3	UBE2T		DNAPTP3
SKP2	UBR7		DNMT1
SLC12A2	UNG		DOPEY2
SLC12A6	VGF		DPP4
SLC19A1|LOC100130597	VRK1		DPY19L2P1
SLC25A10	WDHD1		DPYSL2
SLC45A2	WDR76		DPYSL5
SLC5A6	WRAP53		DRAM1
SMC2	YWHAH		DSG2
SNAPC3	ZBTB43		DSTYK
SNHG1	ZFR2		DTL
SNORA11E	ZNF230		DTNB
SPAG5|SGK494	ZNF367		DTX3L
SPC24	ZW10		DUOXA1
SPC25	ZWILCH		DYNLL2
SPDYE8P	ZWINT		DZIP3
SPHK1			ECH1
SRM			ECH1
ST7-OT4|ST7-OT3			ECHDC2
STIL			ECT2
SUSD2			EDEM2|MT1P3
TACC3			EEF1DP3
TAGLN2			EFCAB11
TCF7L1			EFHC2
TIMM8A			EFNA2
TK1			EGFR
TLE1			EIF2C4
TMEM109			EIF2S1
TMEM38B			ELL2
TMEM48			ELMO2
TMEM97			ELOVL2
TMPO			ELOVL5
TMPO-AS1			ELOVL7
TMPRSS2			ELSPBP1
TNFSF4			EMC10
TOP2A			EMC2
TP53INP1			EMID2
TPTE|BAGE2			EMP2
TPX2			ENDOD1
TRIM49L1|TRIM49DP			ENDOV|LOC100507440
TRIM49L1|TRIM49DP			ENPP5
TRIM78P			ENTPD3
TRIP13			EPHA3
TROAP			EPHX2
TTBK2			EPM2A
TTLL7			ERBB2|MIR4728
TYMS			ERBB2IP
UBE2C			ERCC1
UBE2S			ERO1L
UBE2T			ERVK13-1
UBR7			ETFB
UBXN2B			EVC|LOC100507314
UCK2|MIR3658			EVL
UNG			EXO1
VAMP4			EXOC7
VGF			EZR-AS1
VRK1			F2R
WDFY3			F7
WDFY3-AS2			F8
WDHD1			F8A3|F8A2|F8A1
WDR34			F8A3|F8A2|F8A1
WDR76			FAM105A
YWHAH			FAM106A
ZBTB34			FAM116B
ZNF367			FAM117B
ZNF792			FAM120B
ZNF93			FAM134A
ZWILCH			FAM134B
			FAM13A
			FAM174B
			FAM179B
			FAM188A
			FAM195B
			FAM198B
			FAM22A|FAM22D|FAM22B|FAM22E
			FAM59B
			FAM69B
			FAM73A
			FAM78A
			FAM86EP
			FAM89B
			FAM90A27P
			FARP1
			FBXL20
			FBXO15
			FBXO2
			FBXO42
			FEM1C
			FGF13
			FGF5
			FKBP10
			FKBP5|LOC285847
			FLJ27352
			FLJ31183
			FLJ32790
			FLJ36000
			FLJ36777
			FLJ37035
			FLJ37453
			FLJ38109
			FLJ38717
			FLJ42351
			FLJ42709
			FN1
			FNIP1
			FOLR2
			FOXP1
			FOXP4|MIR4641
			FOXQ1
			FP6628
			FREM1
			FSD1L
			FTX
			FUCA1
			FUT8
			FYTTD1
			G0S2
			GABRD
			GALNT1
			GALNT11
			GALNT3
			GALNTL6
			GALR2
			GARNL3
			GATAD2A
			GBA
			GBP2
			GCK
			GCLC
			GDAP1
			GDF1|CERS1
			GDF9
			GGCX
			GGT2|GGT1|SNRPD3
			GGT3P|GGT2|GGT1|GGT8P|GGTLC2|GGTLC1|GGTLC3
			GGT7
			GINS1
			GLG1
			GLS2
			GLYATL1|LOC100287413
			GLYATL3
			GM2A
			GNB4
			GNG13
			GNG5
			GNG7
			GNPNAT1
			GNPTG
			GOLGA2P5
			GOLGA6A|GOLGA6B|GOLGA6D|GOLGA6C|LOC645752
			GOLGA6A|GOLGA6B|GOLGA6D|GOLGA6C|LOC645752
			GOLGA6A|GOLGA6D|GOLGA6C|GOLGA6B|LOC645752
			GOLGA6B|GOLGA6A|GOLGA6D|GOLGA6C|LOC645752
			GOLGA8B|GOLGA8A|LOC100508892
			GOLGA8IP|LOC100289637|GOLGA8J|LOC728047
			GOLGA8IP|LOC100289637|GOLGA8J|LOC728047|LOC643699
			GOLGA8IP|LOC653075|GOLGA8J|LOC100507035
			GOLGA8J|LOC728047
			GOLIM4
			GOLPH3L
			GOT2
			GP5
			GPAM
			GPC5-AS1
			GPCPD1
			GPER
			GPR137C
			GPR153
			GPR155
			GPR6
			GPR63
			GPRC5C
			GRAMD4
			GRB10
			GREB1L
			GRHL2
			GRIN2C
			GRIN3A
			GRIPAP1
			GRPEL1
			GRPR
			GSG2
			GSK3B
			GSPT2
			GSTA1
			GSTP1
			GSTZ1
			GTF3C1
			GUCY2D
			GUSBP1|GUSBP4
			GUSBP2|SMA4
			GUSBP3
			GUSBP3|GUSBP9|SMA5
			GUSBP4
			GUSBP9|GUSBP3
			GUSBP9|GUSBP3|LOC100170939
			GUSBP9|GUSBP3|SMA5|GUSBP2
			H2BFXP
			HAUS6
			HBP1|LOC100506312
			HBZ
			HCG14
			HCG14
			HCG14
			HCG14
			HCG14
			HCG14
			HCN4
			HEATR6
			HECTD2
			HEMK1
			HERC3
			HES2
			HEXA
			HEXIM1
			HGSNAT
			HHEX
			HHIP-AS1
			HILPDA
			HIST1H1E
			HIST1H2AB|HIST1H2AE
			HIST1H2BC|HIST1H2BI|HIST1H2BE|HIST1H2BF|HIST1H2BG
			HIST1H2BC|HIST1H2BI|HIST1H2BE|HIST1H2BF|HIST1H2BG
			HIST1H2BO
			HIST2H2BE
			HIST2H2BF
			HIST2H3D|HIST2H3A|HIST2H3C
			HIST2H3D|HIST2H3A|HIST2H3C
			HIST2H4B|HIST4H4|HIST2H4A|HIST1H4L|HIST1H4E|HIST1H4B|HIST1H4H|HIST1H4C|HIST1H4J|HIST1H4K|HIST1H4F|HIST1H4D|HIST1H4A|HIST1H4I
			HIST2H4B|HIST4H4|HIST2H4A|HIST1H4L|HIST1H4E|HIST1H4B|HIST1H4H|HIST1H4C|HIST1H4J|HIST1H4K|HIST1H4F|HIST1H4D|HIST1H4A|HIST1H4I
			HIST2H4B|HIST4H4|HIST2H4A|HIST1H4L|HIST1H4E|HIST1H4B|HIST1H4H|HIST1H4C|HIST1H4J|HIST1H4K|HIST1H4F|HIST1H4D|HIST1H4A|HIST1H4I
			HIST2H4B|HIST4H4|HIST2H4A|HIST1H4L|HIST1H4E|HIST1H4B|HIST1H4H|HIST1H4C|HIST1H4J|HIST1H4K|HIST1H4F|HIST1H4D|HIST1H4A|HIST1H4I
			HJURP
			HK2
			HLA-DQA2|HLA-DQA1
			HLA-DQA2|HLA-DQA1
			HLA-DQB1|LOC100293977
			HLA-DQB1|LOC100293977
			HLA-E|LOC100653072
			HLA-E|LOC100653072
			HLA-E|LOC100653072
			HLA-E|LOC100653072
			HLCS
			HMGCL
			HMGCS2
			HMGN2P46
			HOMER2
			HOMEZ
			HOOK2
			HOTAIRM1
			HOXA13
			HOXC-AS5
			HOXC13
			HOXD8
			HPDL
			HRH3
			HS3ST3B1
			HS6ST3
			HSD17B14
			HSD17B6
			HSD17B7
			HSF2
			HTRA1
			ID1
			IDH1
			IDH3G
			IDI1
			IDNK
			IER3
			IER3
			IER3|LOC100294307
			IER3|LOC100294307
			IER3|LOC100294307
			IER3|LOC100294307
			IFNGR2
			IFT52
			IFT80
			IGF1
			IGF1R
			IGHG1
			IGKV1D-39
			ING4
			INPPL1
			INSIG2
			INTU
			IP6K2
			IPCEF1
			IQCJ-SCHIP1-AS1
			IQGAP2
			IRF2BP2
			IRF6
			IRX1
			IRX3
			ISG20L2
			ITGA3
			IVNS1ABP
			JAG1
			JARID2
			JPX
			JUNB
			KAT6B
			KCNC2
			KCNN2
			KCNQ3
			KCNQ5-AS2
			KCNRG|TRIM13
			KCTD12
			KCTD18
			KDM4A
			KDM5A
			KIAA0020
			KIAA0226|MIR922
			KIAA0430
			KIAA0895L
			KIAA1211
			KIAA1407
			KIAA1598
			KIDINS220
			KIF14
			KIF17
			KIF1A
			KIF20A
			KIF23
			KIF24
			KIF5B
			KIN
			KLC3
			KLF10
			KLF3
			KLF4
			KLF8
			KLHL24
			KLK2
			KLK3
			KLKP1
			KNTC1
			KRBA2
			KRCC1
			KRI1
			KRT19
			KRT8P11
			KSR2
			KTN1
			LAMC1
			LBR
			LCAT
			LCE2A
			LCN2
			LCN6
			LCORL
			LCP1
			LDHA
			LEO1
			LGALS7|LGALS7B
			LGMN
			LHX2
			LIG4
			LIMCH1
			LINC00094
			LINC00208
			LINC00242
			LINC00273
			LINC00328
			LINC00467
			LINC00478
			LINC00502
			LINC00593
			LLGL2
			LMBRD2
			LMF1
			LMLN
			LMNB2
			LMO4
			LNX2
			LOC100128098
			LOC100128288
			LOC100128340|LOC728554
			LOC100128494
			LOC100129195
			LOC100129502
			LOC100129596
			LOC100129924|C1orf50
			LOC100130000
			LOC100130015|GAS8
			LOC100130547
			LOC100130954
			LOC100131564
			LOC100131691
			LOC100132057
			LOC100132501
			LOC100133299
			LOC100133957
			LOC100170939
			LOC100216546
			LOC100272216
			LOC100272216
			LOC100272216
			LOC100287177
			LOC100287765
			LOC100287808
			LOC100288152
			LOC100288162
			LOC100289196
			LOC100289333
			LOC100294307
			LOC100499466
			LOC100505481
			LOC100505783
			LOC100505841|ZNF474
			LOC100505987
			LOC100506048
			LOC100506124|TTC21B
			LOC100506591
			LOC100506852
			LOC100507259
			LOC100507280
			LOC100507291
			LOC100507297
			LOC100507425
			LOC100507445
			LOC100507557
			LOC100507564
			LOC100507609
			LOC100509323
			LOC100652768|LOC100653185
			LOC100653167
			LOC100653331|LOC100652837
			LOC145783
			LOC145837
			LOC147727
			LOC150185
			LOC154449
			LOC155060|ZNF783
			LOC282997
			LOC284080
			LOC285484
			LOC285505
			LOC286367
			LOC338758
			LOC339505
			LOC388152
			LOC390660
			LOC399708
			LOC400027
			LOC400643
			LOC400752
			LOC401242
			LOC401320
			LOC553103
			LOC642929
			LOC644794
			LOC646214
			LOC647859
			LOC727803
			LOC728339
			LOC728755
			LOC729291
			LOC730268
			LOC730974
			LOC90246
			LONRF2
			LOXL1-AS1
			LPAR3
			LPCAT3
			LPIN2
			LPP-AS2
			LRCH3
			LRP10
			LRRC24
			LRRC34
			LRRC42
			LRRC49
			LRRC56
			LRRC61
			LRRN1
			LRRTM3
			LSM6
			LSS
			LUST
			LUZP2
			LYAR
			LYST-IT1
			LZTR1
			M6PR
			MAK16
			MALT1
			MAML1
			MAML3
			MAN2A1
			MANEA
			MAOA
			MAP1B
			MAP3K12
			MAP3K4
			MAP4K3
			MAPK11
			MAPK1IP1L
			MAPK3
			MAPK6
			MAPK8IP2
			MARCH10
			MARCH2
			MAST1
			MAST4-IT1
			MATN2|LOC100506558
			MBIP
			MBOAT2
			MCM3
			MCM4
			MCMBP
			MCTP1
			MCTP2
			MCU
			MDC1
			MDC1
			MDC1
			MDC1
			MDC1
			MDC1
			MDC1
			MDC1
			MDC1
			MDC1
			MDC1
			MDC1
			MDC1
			MDC1-AS1
			MDC1|MDC1-AS1
			MDK
			MED18
			MEGF10
			MEGF8
			MELK
			MESTIT1
			MET
			METTL14
			METTL18
			MFHAS1
			MFSD11
			MFSD2A
			MGC15705
			MGC21881
			MGC2752|LOC100653267|LOC100653047|LOC100289034|LOC100287195
			MGC3771
			MGEA5
			MICA
			MID1
			MIPEP
			MIR155|MIR155HG
			MIR21
			MIR215
			MIR221
			MIR3118-1|MIR3118-2|MIR3118-3
			MIR3118-1|MIR3118-2|MIR3118-3
			MIR3118-1|MIR3118-2|MIR3118-3
			MIR320C2
			MIR3689F
			MIR374B
			MIR4256
			MIR4279
			MIR454
			MIR610
			MIR656
			MIR99A
			MIRLET7C
			MKI67
			MKL2
			MLF1IP
			MLKL
			MLL3
			MMP16
			MOGS
			MORC3|DOPEY2
			MPHOSPH9
			MRAS
			MRGPRD
			MS4A15
			MSRB2
			MSRB3
			MST1
			MT1CP
			MT3
			MTA3|LOC100130921
			MTHFD2
			MUT
			MYBL2
			MYCBP2
			MYCT1
			MYL5
			MYLK
			MYLK-AS1
			MYNN
			MYO15B
			MYO1B
			NAALADL1
			NAGS
			NAIP|LOC100509323
			NAP1L2
			NAPEPLD
			NAT1
			NAV2-AS2
			NBEA
			NCAPD3
			NCAPG2
			NCAPH
			NCEH1
			NCKAP5L
			NEK4
			NEU1
			NEU1
			NEU1
			NEU1
			NEU1
			NEU1
			NEU1
			NEU1
			NFKBIA
			NIPAL3
			NIPAL3
			NIPSNAP3A
			NKX2-3
			NKX3-1
			NME3
			NME5
			NNMT
			NOP14
			NOP16
			NOSTRIN
			NOTCH2NL
			NOTCH2NL|LOC100506032|NBPF10
			NOXO1
			NPFFR2
			NPIP|PKD1P1|LOC399491|LOC100288332|LOC642799|LOC642778|LOC100506193|NPIPP1
			NPW
			NR1H3
			NR4A2
			NRARP
			NRP1
			NRTN
			NRXN2
			NUDT11
			NUDT14
			NUDT2
			NUP155
			NUP93
			NUSAP1
			NXNL1
			NXPE1
			NYAP1
			OBSCN
			OCLN|LOC647859
			ODZ1
			ODZ3
			OLFM2
			OR14A16
			OR2A20P|OR2A9P
			OR51A2
			OR51E1
			OR51S1
			ORC6
			ORM1
			OSGEPL1-AS1
			OSR2
			OTUD5
			PACS1
			PAG1
			PAGE4
			PALLD
			PANX1
			PAPD7
			PARD3B
			PARP1
			PARP11
			PARP3
			PATZ1
			PAX1
			PBLD
			PBX2|PBX2P1
			PBX2|PBX2P1
			PBX2|PBX2P1
			PBX2|PBX2P1
			PBX2|PBX2P1
			PBX2|PBX2P1
			PCBD2
			PCIF1
			PCOLCE
			PDCD11
			PDK2
			PDZK1IP1
			PDZK1IP1-AS1
			PEPD
			PEX11G
			PEX13
			PFAS
			PGAP1
			PGRMC2|LOC100653110|LOC100652849
			PHC3
			PHF2
			PHF3
			PHOSPHO1
			PHYH
			PIGN
			PIGQ
			PIGZ
			PIK3R1
			PIK3R2
			PIK3R3|LOC100507408
			PINK1
			PIP4K2C
			PKNOX1
			PLA2G16
			PLA2G1B
			PLAC9
			PLCB4
			PLCG1
			PLD1
			PLEK
			PLEKHH1
			PLGLB1|PLGLB2
			PLK1S1
			PLOD2
			PLSCR3|C17orf61-PLSCR3
			PLXDC2
			PMEPA1
			PMP22
			PMS2
			PNKD
			PNMA6D|PNMA6A|PNMA6C
			PNPT1
			POLA1
			POLD4
			POLI
			POLR3C
			POLR3G
			PON2
			PORCN
			POTEC
			POTEM|POTEG|POTEH|POTEI
			POU4F1-AS1
			PPCS
			PPIL2
			PPM1J
			PPP2R3A
			PPP2R3B-AS1
			PPP2R3B-AS1
			PPP3CC
			PPTC7
			PRAC
			PREPL
			PRIM1
			PRKACA
			PRKAG2-AS1
			PRKCA
			PRKCD
			PRKD1
			PRL
			PRM3
			PROC
			PROKR2
			PRPF40B
			PRPS1
			PRRC2B
			PRSS57
			PSAT1
			PSG3
			PSORS1C3
			PSORS1C3
			PTCD2
			PTDSS1
			PTGES
			PTGES3L-AARSD1
			PTPN14
			PTPN6
			PUS10
			PVRIG|STAG3
			PYGM
			RAB19
			RAB3B
			RABGGTA
			RAE1
			RAG2
			RALGPS1
			RAMP1
			RASGRF2
			RASSF3
			RBBP8
			RBM5|RBM6
			RBMS3-AS2
			RBP5
			RBP7
			RCAN3
			RCC1|SNHG3|SNORA73A
			RCN3
			REM2
			REPS2
			REXO2
			RFC3
			RFFL|RAD51L3-RFFL|RAD51D
			RGP1
			RGS2
			RGS9
			RHOU|DUSP5P
			RHPN1
			RIC8B
			RILP
			RIMS1
			RIT2
			RN5S455
			RN5S506
			RNASEH2A
			RNF141
			RNF144B
			RNF145
			RNF152
			RNF32
			RNF6
			RNPC3
			RNU7-14P|RNU7-15P
			RNU7-64P
			RNU7-81P
			ROBO1
			RORC
			RP9
			RPL19P12
			RPRML
			RRAGC
			RRM2
			RSF1
			RTN1
			RTN4R
			S100A11
			S100P
			SAMD11
			SASS6
			SCAND3
			SCD5
			SCML2
			SCN3B
			SCRN2
			SCRT2|SRXN1
			SCUBE1
			SCUBE1
			SDC2
			SDC3
			SDC4
			SEC14L3
			SEC14L6
			SECISBP2
			SELENBP1
			SEMA3C
			SENP7
			SEPT5-GP1BB
			SERPINC1
			SESN1
			SESN3
			SETD8
			SFMBT1
			SGIP1
			SGOL1
			SH2B1
			SHARPIN
			SHBG
			SHCBP1
			SHROOM1
			SI
			SIDT2
			SIRT2
			SIRT3
			SIX3
			SKA1
			SKA2L
			SKAP2
			SKP2
			SLBP
			SLC10A7
			SLC12A2
			SLC16A10
			SLC16A13
			SLC16A2
			SLC16A6
			SLC18B1
			SLC19A1
			SLC22A3
			SLC23A3
			SLC24A1
			SLC25A35
			SLC25A45
			SLC25A47
			SLC26A11
			SLC29A1
			SLC2A11
			SLC30A4
			SLC38A9
			SLC39A10
			SLC43A1
			SLC44A1
			SLC45A2
			SLC45A3
			SLC4A7
			SLC5A3|MRPS6
			SLC5A4
			SLC6A2
			SLC7A1
			SLC9A6
			SLC9A7
			SLITRK3
			SLPI
			SMAGP
			SMC2
			SMPD5
			SNORA11E
			SNORA11E
			SNORA15
			SNORA15
			SNORD100|SNORA33
			SNORD116-5|SNORD116-7|SNORD116-3|SNORD116-9|SNORD116-8
			SNORD116-5|SNORD116-7|SNORD116-3|SNORD116-9|SNORD116-8
			SNORD13
			SNPH
			SNRK
			SNX11
			SNX24
			SNX33
			SORD
			SORL1
			SOS2
			SOX9
			SP4
			SPA17
			SPAG5-AS1
			SPATA17
			SPATA7
			SPDYE7P
			SPEF2
			SPEG
			SPIN3
			SPON1
			SPTAN1
			SPTLC3
			SREBF2
			SRRM3
			SSH3
			ST6GALNAC6
			ST7-AS2
			ST7|ST7-OT3
			STARD3NL
			STARD4
			STC1
			STC2
			STEAP2-AS1
			STIL
			STK17B
			STK3
			STK39
			STRN
			STX16-NPEPL1|LOC100652930
			STX19
			STX2
			STXBP1
			STXBP3
			SUCLA2-AS1
			SVIP
			SWI5
			SYCE3
			SYNE2
			SYNGR3
			SYNRG
			SYT4
			SYTL2
			TACC2
			TAF6
			TAGLN2
			TAOK3
			TAP2
			TARSL2
			TBC1D3|TBC1D3F|TBC1D3H|TBC1D3C|TBC1D3G|TBC1D3B|LOC100510707|LOC100509290
			TBC1D30
			TBC1D3B|TBC1D3G|TBC1D3C|TBC1D3H|TBC1D3F|LOC100510707|LOC100509290
			TBC1D3F|TBC1D3H|TBC1D3C|TBC1D3G|TBC1D3B|LOC100510707|LOC100509290
			TBC1D3G|TBC1D3H|TBC1D3B|TBC1D3C|TBC1D3F|LOC100510707|LOC100509290
			TBC1D3H|TBC1D3C|TBC1D3F|TBC1D3B|TBC1D3G|LOC100510707|LOC100509290
			TBC1D3H|TBC1D3F|TBC1D3G|TBC1D3B|TBC1D3C|LOC100510707|LOC100509290
			TBCCD1
			TBCD
			TBRG1
			TCF25
			TCOF1
			TCP11L2
			TCTN1
			TCTN2
			TDRKH
			TET2
			TEX29
			TFRC
			TGM3
			THAP9
			THBS1
			TIFA
			TIGD6|LOC728287
			TIMP2
			TIRAP
			TJP2
			TM4SF1
			TM7SF2
			TM9SF1
			TMEM106B
			TMEM116
			TMEM127
			TMEM131
			TMEM138
			TMEM181
			TMEM198B
			TMEM25
			TMEM35
			TMEM38B
			TMEM48
			TMEM59L
			TMEM63B
			TMEM74B
			TMEM97
			TMEM9B-AS1
			TMPO
			TMPRSS2
			TMSB10
			TNFRSF14
			TNFRSF19
			TNFSF10
			TNNT1
			TNR
			TNRC18
			TNRC6A
			TNXA|TNXB
			TOP1P2
			TOP2A
			TOP3A
			TOPBP1
			TOX3
			TP53TG3|TP53TG3B|TP53TG3C|LOC729264
			TP53TG3|TP53TG3B|TP53TG3C|LOC729264
			TPGS2
			TPI1
			TPRG1L
			TPTE
			TPTE
			TPTE|BAGE2
			TPTE2P1
			TRAF3
			TRAF3IP2
			TRAF4
			TRAPPC4|MIR3656
			TRAPPC6B
			TREX2
			TRIB1
			TRIB3
			TRIM11
			TRIM14
			TRPC4AP
			TRPC7-AS2
			TRPM8
			TRPS1
			TRPV1|SHPK
			TSEN15
			TSHZ2
			TSKU
			TSL
			TSPAN10
			TSPAN15
			TSPO
			TTBK2
			TTC18
			TTC30A
			TTC31
			TTK
			TTLL1
			TUBA1A
			TUBA3E
			TULP4
			TXNDC16
			TXNIP
			TYMS
			U2AF1L4
			UAP1
			UBAC2-AS1
			UBE2A
			UBE2Q2P1
			UBE2Q2P3|UBE2Q2P2
			UBE2Q2P3|UBE2Q2P2
			UBE2T
			UBN1
			UBR1
			UBTF
			UCHL5
			UCK2|MIR3658
			UEVLD
			UGT2A3
			UGT2B10|UGT2B11
			UGT2B10|UGT2B11|UGT2B28
			UGT2B17
			UHRF2
			UNC13C
			UNC93A
			UPF3A|UPF3AP1
			UPP1
			USP21
			USP32P2
			USP34
			USP40
			USP47
			USP9Y
			UST
			VAMP7
			VCY|VCY1B|VCX3A
			VCY|VCY1B|VCX3A
			VDR
			VEGFB
			VEZF1
			VGLL4
			VIM
			VMP1|MIR21
			VPS13B
			VPS13C
			VPS28
			VPS41
			VPS8|LOC100505729
			VSIG10L
			VTI1A
			WBP5
			WBSCR27
			WDFY2
			WDHD1
			WDR19
			WDR43
			WDR6
			WDR60
			WFDC11
			WHAMMP3
			WHSC1
			WNT5A
			WNT7B
			WT1
			XPNPEP3
			XRCC3
			YAE1D1
			YIPF2
			YRDC
			ZAK
			ZBTB10
			ZBTB16
			ZBTB20
			ZBTB20-AS4
			ZBTB24
			ZBTB3
			ZBTB37
			ZBTB43
			ZC3H6
			ZCCHC11
			ZDHHC16
			ZDHHC17
			ZFHX4
			ZFP36
			ZFP64
			ZFPL1
			ZFYVE9
			ZGPAT
			ZIC2
			ZIC5
			ZMAT1
			ZNF10|ZNF268
			ZNF117
			ZNF184
			ZNF214
			ZNF236
			ZNF257
			ZNF277
			ZNF280D
			ZNF287
			ZNF304
			ZNF318
			ZNF365
			ZNF462
			ZNF467
			ZNF497
			ZNF500
			ZNF512
			ZNF518B
			ZNF618
			ZNF646
			ZNF648
			ZNF709|ZNF564
			ZNF76
			ZNF771
			ZNF775
			ZNF84
			ZNF850
			ZNHIT2
			ZRANB3
			ZSWIM6
			ZWILCH
			ZXDB
			ZYG11A

## Sheet: legend
Dataset EV1: Differentially expressed genes (p<0.05, >1.5 fold-change) in up- or down-regulated v. comparator (details in sheet 2)
Hormone therapy-sensitive conditions:
Steroid deprivation for 72 hours for 72 hours, followed by either treatment with 2.5uM veliparib (PARPi) or vehicle control (DMSO) for 1 hour, then subsequently treated with either 1nM DHT or vehicle control (EtOH) for 16 hours
Castration-resistant conditions:
Steroid deprivation for 72 hours, followed by either treatment with 2.5uM veliparib (PARPi) or vehicle control (DMSO) for 16 hours.
p<0.05 (by Student's t test) and 1.5 fold change (up or down) chosen as being significant gene expression changes.
